# Supplementary material for: Bone Marrow Osteoblast Damage by Chemotherapeutic Agents
Source: PLoS One. 2012 Feb 17;7(2):e30758. doi: 10.1371/journal.pone.0030758 (PMC3281873; doi:10.1371/journal.pone.0030758)
Supplement: Table S1 — Global changes occur in gene expression with direct and indirect chemotherapy treatment. Complete lists of genes modified, in the same or opposite directions, in response to treatment for each intersection group are shown (CMM:melphalan, CMM:TGF, TGF:melphalan, Intersection of all 3) with fold changes and confidence intervals (C.I.). All genes listed were generated using a 2.5% FDR and 1.5 fold significant cut off. (XLS) [file pone.0030758.s004.xls]

## Sheet: Sheet1
GeneName	Description
TFPI2	tissue factor pathway inhibitor 2 (TFPI2)
AA837799	cDNA clone IMAGE:1385153
BCL2A1	BCL2-related protein A1 (BCL2A1), transcript variant 1
THC2727302	Alu subfamily SP sequence
EEPD1	endonuclease/exonuclease/phosphatase family domain containing 1 (EEPD1)
RNF128	ring finger protein 128 (RNF128), transcript variant 1
